# Supplementary material for: Individualized 3D-Printed Bone-Anchored Maxillary Protraction Device for Growth Modification in Skeletal Class III Malocclusion
Source: J Pers Med. 2021 Oct 26;11(11):1087. doi: 10.3390/jpm11111087 (PMC8619151; doi:10.3390/jpm11111087)
Supplement: Supplementary file 1 [file jpm-11-01087-s001.zip]

Archive with 1 entries (1 files):
- jpm-1417043-supplementary.pdf
